# Supplementary material for: Plasma proteomic profiles of lung volume–based phenotypes in tobacco-exposed individuals without spirometric chronic obstructive pulmonary disease
Source: Ann Am Thorac Soc. 2026 Mar 3;23(7):1033–45. doi: 10.1093/annalsats/aaoag051 (PMC13315777; doi:10.1093/annalsats/aaoag051)
Supplement: aaoag051_Supplementary_Data [file aaoag051_supplementary_data.zip]

Archive with 16 entries (16 files):
- Supp_Tabs_Figs_LV_COPDGProt_102725_v8.2.docx
- Binder1.pdf
- Fiugre S13-Pathway network FRCTLC0.2.vs.jpg
- Figure S1-Analysis flow.jpg
- Figure S2-Follow-up counts.jpg
- Figure S3-CT 4G.jpg
- Figure S4-Clinical 4G.jpg
- Figure S5-Sensitivity_n_Proteins.jpg
- Figure S6-Pathway network.jpg
- Figure S7-Markers TLC.vs.jpg
- Figure S8-Markers FRCTLC.vs.jpg
- Figure S9-Pathway chart TLC.vs.jpg
- Figure S10-Pathway network TLC.vs.jpg
- Figure S11-Markers FRCTLC0.2.vs.jpg
- Figure S12-Pathway chart FRCTLC0.2.vs.jpg
- SuppMethods_LV_COPDGProt_102325_v7.1.docx
